# Supplementary material for: Cationic Triarylchlorostibonium Lewis Acids
Source: Organometallics. 2023 Feb 20;42(5):339–46. doi: 10.1021/acs.organomet.2c00426 (PMC10015551; doi:10.1021/acs.organomet.2c00426)
Supplement: Supplementary file 2 — om2c00426_si_002.xyz [file om2c00426_si_002.xyz]

l
35
Zero-point correction=                         		0.275563 (Hartree/Particle)
Thermal correction to Energy=                    	0.294215
Thermal correction to Enthalpy=                  	0.295159
Thermal correction to Gibbs Free Energy=         	0.224303
Sum of electronic and zero-point Energies=          -1393.844357
Sum of electronic and thermal Energies=	            -1393.825705
Sum of electronic and thermal Enthalpies=	    -1393.824760
Sum of electronic and thermal Free Energies=	    -1393.895616
[Ph3SbCl]+
Sb      -0.000002000      0.089299000      0.435321000
Cl      -0.000007000      0.534049000      2.719371000
C       -3.420841000      1.158431000     -1.998500000
H       -3.787667000      0.889729000     -2.989632000
C       -1.789549000      0.941860000     -0.241914000
C       -2.245627000      0.585079000     -1.517534000
H       -1.705856000     -0.135421000     -2.138513000
C        1.789532000      0.941889000     -0.241913000
C        0.000017000     -1.966726000      0.076310000
C       -3.664658000      2.414357000      0.060156000
H       -4.222541000      3.123368000      0.672658000
C        1.213076000     -4.013019000     -0.286592000
H        2.156258000     -4.552094000     -0.380670000
C        1.221836000     -2.641229000     -0.044328000
H        2.173281000     -2.111365000      0.049110000
C       -1.221787000     -2.641246000     -0.044370000
H       -2.173242000     -2.111394000      0.049035000
C       -2.489515000      1.851553000      0.555749000
H       -2.134672000      2.115903000      1.554117000
C        3.420853000      1.158451000     -1.998474000
H        3.787710000      0.889723000     -2.989587000
C        0.000044000     -4.693322000     -0.406540000
H        0.000055000     -5.767674000     -0.595360000
C       -4.125521000      2.069970000     -1.210791000
H       -5.046083000      2.514356000     -1.591249000
C        2.245649000      0.585075000     -1.517510000
H        1.705917000     -0.135469000     -2.138472000
C       -1.213000000     -4.013036000     -0.286634000
H       -2.156172000     -4.552123000     -0.380745000
C        2.489450000      1.851638000      0.555729000
H        2.134578000      2.116013000      1.554080000
C        4.125485000      2.070045000     -1.210785000
H        5.046039000      2.514449000     -1.591241000
C        3.664583000      2.414464000      0.060139000
H        4.222429000      3.123518000      0.672625000

35
Zero-point correction=				        0.250941 (Hartree/Particle)
Thermal correction to Energy=                    	0.272068
Thermal correction to Enthalpy=                  	0.273012
Thermal correction to Gibbs Free Energy=         	0.195502
Sum of electronic and zero-point Energies=          -1691.252174
Sum of electronic and thermal Energies=		    -1691.231047
Sum of electronic and thermal Enthalpies=	    -1691.230103
Sum of electronic and thermal Free Energies=	    -1691.307613
[(3-FC6H4)3SbCl]+
Sb       0.025231000     -0.127771000      0.550295000
Cl      -0.324744000     -0.629680000      2.790306000
F       -2.053918000      4.669597000     -0.582743000
C        1.872271000     -1.013886000      0.110132000
C       -1.881623000     -0.569316000     -1.748865000
C        1.403779000      3.970622000      0.170110000
C       -0.960721000      3.998468000     -0.272678000
C       -1.049823000      2.625043000     -0.075473000
C        0.124265000      1.936830000      0.250837000
C        2.543547000     -0.586698000     -1.041567000
C        0.249108000      4.678726000     -0.154046000
C        2.387046000     -2.014963000      0.936545000
C       -1.661224000     -0.917474000     -0.411217000
C        3.605110000     -2.605020000      0.592857000
C        1.355092000      2.590990000      0.374898000
C       -2.516906000     -1.777255000      0.280138000
C       -2.989849000     -1.105254000     -2.406382000
F        4.404478000     -0.809517000     -2.431278000
C       -3.611397000     -2.290047000     -0.409225000
F       -4.436183000     -3.102617000      0.223445000
C        3.753111000     -1.199368000     -1.350648000
C       -3.858191000     -1.966866000     -1.740724000
C        4.291791000     -2.202799000     -0.549424000
H       -2.022642000      2.139132000     -0.180335000
H        0.264548000      5.756723000     -0.318651000
H        2.352751000      4.499352000      0.264476000
H        2.267129000      2.046090000      0.628550000
H        2.176140000      0.202041000     -1.702614000
H        1.862027000     -2.330406000      1.839856000
H        4.023994000     -3.386724000      1.227303000
H        5.244810000     -2.649676000     -0.834438000
H       -2.370377000     -2.053474000      1.326030000
H       -4.731500000     -2.395230000     -2.233648000
H       -3.179430000     -0.845695000     -3.448364000
H       -1.215286000      0.111204000     -2.284867000

35
Zero-point correction=				        0.251124 (Hartree/Particle)
Thermal correction to Energy=                    	0.272206
Thermal correction to Enthalpy=                  	0.273150
Thermal correction to Gibbs Free Energy=         	0.196066
Sum of electronic and zero-point Energies=	    -1691.256586
Sum of electronic and thermal Energies=		    -1691.235504
Sum of electronic and thermal Enthalpies=           -1691.234559
Sum of electronic and thermal Free Energies=	    -1691.311643
[(4-FC6H4)3SbCl]+
Sb      -0.000002000     -0.088351000      0.581186000
Cl      -0.000017000     -0.434114000      2.881621000
F        5.222471000     -2.702660000     -1.375931000
F       -5.222551000     -2.702492000     -1.375955000
F        0.000087000      5.914497000     -0.756340000
C        1.788607000     -0.968249000     -0.049987000
C       -1.788632000     -0.968201000     -0.049993000
C       -2.251018000     -0.685258000     -1.343626000
H       -1.714825000     -0.001803000     -2.007866000
C        0.000031000      1.943171000      0.125456000
C       -3.423076000     -1.278389000     -1.797778000
H       -3.817193000     -1.085238000     -2.795580000
C       -2.492292000     -1.835050000      0.794537000
H       -2.139684000     -2.046622000      1.806170000
C        2.251143000     -0.685125000     -1.343527000
H        1.715084000     -0.001493000     -2.007693000
C        2.492101000     -1.835316000      0.794458000
H        2.139380000     -2.047025000      1.806024000
C       -3.665898000     -2.427335000      0.341707000
H       -4.245370000     -3.105085000      0.968787000
C        3.423182000     -1.278298000     -1.797673000
H        3.817415000     -1.085010000     -2.795403000
C       -4.111226000     -2.141775000     -0.946962000
C        4.111163000     -2.141904000     -0.946944000
C        3.665687000     -2.427643000      0.341634000
H        4.245032000     -3.105561000      0.968650000
C        0.000069000      4.630347000     -0.470349000
C       -1.221554000      3.974260000     -0.325199000
H       -2.147147000      4.536801000     -0.448179000
C        1.221673000      3.974262000     -0.325035000
H        2.147282000      4.536805000     -0.447890000
C        1.220947000      2.617941000     -0.024183000
H        2.174565000      2.096858000      0.093064000
C       -1.220865000      2.617939000     -0.024346000
H       -2.174498000      2.096853000      0.092773000

35
Zero-point correction=					0.226271 (Hartree/Particle)
Thermal correction to Energy=				0.249956
Thermal correction to Enthalpy=				0.250900
Thermal correction to Gibbs Free Energy=		0.166706
Sum of electronic and zero-point Energies=          -1988.656708
Sum of electronic and thermal Energies=		    -1988.633023
Sum of electronic and thermal Enthalpies=	    -1988.632079
Sum of electronic and thermal Free Energies=	    -1988.716273
[(3,5-F2C6H3)3SbCl]+
Sb      -0.006187000     -0.131188000     -0.639582000
Cl      -0.040822000     -0.615003000     -2.905052000
F       -3.679691000     -0.931374000      3.149519000
F       -4.592384000     -2.909969000     -0.976700000
F        4.057543000     -3.633623000     -0.815752000
F       -2.151847000      4.674675000      0.314166000
F        3.914912000     -0.836331000      2.916553000
F        2.497239000      4.566880000     -0.071143000
C       -1.122134000      2.622790000     -0.104275000
H       -2.104161000      2.145688000     -0.104549000
C       -2.147549000     -0.638477000      1.414496000
H       -1.535348000     -0.035860000      2.088949000
C       -1.813159000     -0.910091000      0.083839000
C        0.074255000      1.931183000     -0.312807000
C        2.334866000     -2.066720000     -0.672200000
H        1.953065000     -2.412233000     -1.634233000
C       -3.805675000     -2.183916000     -0.210549000
C       -4.180538000     -1.944190000      1.106014000
H       -5.110380000     -2.349161000      1.505882000
C        1.338799000      3.941360000     -0.083859000
C       -2.623435000     -1.678541000     -0.751325000
H       -2.380411000     -1.894055000     -1.792999000
C       -1.041026000      3.997083000      0.112850000
C        1.319959000      2.565713000     -0.304460000
H        2.265911000      2.044174000     -0.463096000
C        2.262648000     -0.597759000      1.286590000
H        1.830523000      0.214160000      1.875386000
C        4.027356000     -2.263034000      1.071504000
H        4.924061000     -2.742579000      1.464525000
C       -3.339749000     -1.171628000      1.899722000
C        0.174358000      4.672190000      0.126988000
H        0.213949000      5.748006000      0.299706000
C        3.406391000     -1.232522000      1.767758000
C        1.746315000     -1.038411000      0.064043000
C        3.478380000     -2.662498000     -0.141796000

35
Zero-point correction=					0.203131 (Hartree/Particle)
Thermal correction to Energy=				0.229068
Thermal correction to Enthalpy=				0.230013
Thermal correction to Gibbs Free Energy=		0.144725
Sum of electronic and zero-point Energies=          -2286.089856
Sum of electronic and thermal Energies=		    -2286.063919
Sum of electronic and thermal Enthalpies=	    -2286.062975
Sum of electronic and thermal Free Energies=	    -2286.148262
[(2,4,6-F3C6H2)3SbCl]+
Sb       0.000476000     -0.004414000      0.506955000
Cl      -0.005067000     -0.015790000      2.817715000
F       -2.670514000      0.660450000     -1.207515000
F       -2.161425000      2.053503000      1.076212000
F        1.893087000      1.978423000     -1.225736000
F       -0.701641000     -2.909666000      1.054828000
F       -4.884159000     -3.438792000     -0.963108000
F        0.784590000     -2.634823000     -1.233882000
F        2.857832000      0.846238000      1.079729000
F        5.438398000     -2.473592000     -0.957969000
F       -0.554586000      5.940244000     -0.964215000
C       -2.731093000     -0.598666000     -0.799598000
C       -2.803629000     -3.259351000      0.062949000
H       -2.840111000     -4.296033000      0.396046000
C       -1.660149000     -1.111179000     -0.062303000
C       -3.846080000     -2.691987000     -0.672202000
C        1.795078000     -0.883071000     -0.054712000
C        0.715202000      4.000220000     -1.121896000
H        1.477888000      4.512278000     -1.707970000
C       -0.131020000      1.989906000     -0.054007000
C        1.896933000     -2.056074000     -0.808315000
C       -3.835663000     -1.369273000     -1.114996000
H       -4.662878000     -0.958956000     -1.693555000
C        3.123359000     -2.612219000     -1.126842000
H        3.192466000     -3.525884000     -1.716690000
C       -1.250920000      2.713120000      0.369147000
C       -1.425418000      4.050980000      0.078370000
H       -2.303523000      4.600185000      0.416701000
C       -0.420674000      4.669214000     -0.668897000
C        0.839521000      2.659390000     -0.801477000
C       -1.728199000     -2.444428000      0.353355000
C        2.977426000     -0.270951000      0.372143000
C        4.266961000     -1.959309000     -0.667195000
C        4.226094000     -0.783172000      0.082830000
H        5.137435000     -0.294804000      0.426392000

35
Zero-point correction=					0.154017 (Hartree/Particle)
Thermal correction to Energy=				0.186393
Thermal correction to Enthalpy=				0.187337
Thermal correction to Gibbs Free Energy=		0.087156
Sum of electronic and zero-point Energies=          -2880.800856
Sum of electronic and thermal Energies=		    -2880.768480
Sum of electronic and thermal Enthalpies=	    -2880.767535
Sum of electronic and thermal Free Energies=	    -2880.867717
[(F5C6)3SbCl]+
Sb      -0.025261000     -0.007690000     -0.790997000
Cl      -0.087957000     -0.225494000     -3.075272000
F       -0.660887000      1.013078000      1.928072000
F       -1.979168000     -2.310888000     -1.183822000
F        1.963999000     -1.600771000      1.266481000
F       -2.890803000      0.939340000     -2.198823000
F       -4.955468000      2.864021000      1.525873000
F        0.572671000      2.949364000      0.436454000
F        2.903263000     -0.814224000     -1.130268000
F        5.248129000      2.908421000      0.485100000
F       -0.159889000     -5.762888000      1.413145000
C       -1.737015000      1.324414000      1.208707000
C       -3.953861000      1.918494000     -0.359021000
C       -1.741860000      0.982370000     -0.143095000
C       -3.927290000      2.261614000      0.995244000
C        1.714916000      1.038071000     -0.334162000
C        0.941222000     -3.705095000      1.352820000
C        0.005507000     -1.936625000     -0.001277000
C        1.713661000      2.325814000      0.200846000
C       -2.814497000      1.969765000      1.794516000
C        2.914715000      2.963972000      0.493901000
C       -1.041551000     -2.780114000     -0.372554000
C       -1.108903000     -4.086771000      0.092661000
C       -0.109419000     -4.540827000      0.960561000
C        0.987967000     -2.399778000      0.873848000
C       -2.857382000      1.271276000     -0.926963000
C        2.926533000      0.402076000     -0.604769000
C        4.120131000      2.309690000      0.221510000
C        4.136719000      1.019982000     -0.323182000
F       -2.807170000      2.294333000      3.063574000
F       -5.007557000      2.199083000     -1.084537000
F        1.859906000     -4.148522000      2.174735000
F       -2.089696000     -4.880466000     -0.257822000
F        5.275747000      0.422858000     -0.569276000
F        2.923144000      4.171222000      1.002545000

53
Zero-point correction=					0.307177 (Hartree/Particle)
Thermal correction to Energy=				0.347706
Thermal correction to Enthalpy=				0.348650
Thermal correction to Gibbs Free Energy=		0.218649
Sum of electronic and zero-point Energies=          -3413.903323
Sum of electronic and thermal Energies=		    -3413.862794
Sum of electronic and thermal Enthalpies=           -3413.861849
Sum of electronic and thermal Free Energies=	    -3413.991851
[(3,5-(CF3)2C6H3)3SbCl]+
Sb      -0.030248000     -0.305560000     -0.962542000
Cl      -0.082790000     -0.978173000     -3.176964000
C       -1.057975000      2.531492000     -0.664247000
H       -2.050246000      2.073447000     -0.661162000
C       -2.229741000     -0.521695000      1.096376000
H       -1.612374000      0.166206000      1.681412000
C       -1.860317000     -0.965341000     -0.176166000
C        0.111191000      1.774171000     -0.792468000
C        2.312407000     -2.262314000     -0.851125000
H        1.919069000     -2.657005000     -1.790506000
C       -3.882425000     -2.241783000     -0.356635000
C       -4.268839000     -1.811666000      0.913484000
H       -5.223248000     -2.133547000      1.337251000
C        1.455923000      3.758959000     -0.650393000
C       -2.677920000     -1.825697000     -0.914905000
H       -2.402475000     -2.167782000     -1.914851000
C       -0.949478000      3.912779000     -0.529194000
C        1.374409000      2.376452000     -0.786758000
H        2.296217000      1.796902000     -0.881106000
C        2.226772000     -0.685065000      1.006006000
H        1.767172000      0.153078000      1.538514000
C        3.982760000     -2.346784000      0.903865000
H        4.872065000     -2.808489000      1.339098000
C       -3.439005000     -0.958053000      1.635265000
C        0.300876000      4.529412000     -0.518245000
H        0.375983000      5.613597000     -0.398751000
C        3.372716000     -1.272522000      1.542748000
C        1.707919000     -1.188521000     -0.188515000
C        3.449844000     -2.833732000     -0.291920000
C       -2.192324000      4.771604000     -0.402304000
F       -2.358972000      5.510915000     -1.490311000
F       -3.275551000      4.016414000     -0.239545000
F       -2.087378000      5.587715000      0.637651000
C        2.803601000      4.453439000     -0.646433000
F        2.929113000      5.229087000     -1.714252000
F        2.928075000      5.215197000      0.432231000
F        3.794483000      3.566155000     -0.653073000
C        3.960109000     -0.690689000      2.812501000
F        4.682001000      0.390015000      2.536095000
F        2.987247000     -0.323414000      3.644463000
F        4.737553000     -1.567882000      3.427010000
C        4.144522000     -3.993995000     -0.977160000
F        5.356512000     -3.634598000     -1.379932000
F        4.276676000     -5.013449000     -0.138817000
F        3.454799000     -4.404479000     -2.036637000
C       -3.829064000     -0.521160000      3.033090000
F       -3.302163000      0.669884000      3.312078000
F       -5.145448000     -0.442163000      3.154594000
F       -3.378453000     -1.385663000      3.933891000
C       -4.803879000     -3.173188000     -1.119444000
F       -4.320381000     -3.437994000     -2.328805000
F       -4.947223000     -4.318339000     -0.464779000
F       -6.004732000     -2.626348000     -1.255905000

36
Zero-point correction=					0.279093 (Hartree/Particle)
Thermal correction to Energy=				0.298565
Thermal correction to Enthalpy=				0.299509
Thermal correction to Gibbs Free Energy=		0.226766
Sum of electronic and zero-point Energies=          -1493.839365
Sum of electronic and thermal Energies=		    -1493.819893
Sum of electronic and thermal Enthalpies=           -1493.818949
Sum of electronic and thermal Free Energies=	    -1493.891691
Ph3SbClF
Sb       0.000464000     -0.000112000      0.007322000
Cl       0.000302000     -0.000249000      2.488487000
F        0.000629000      0.000198000     -1.996896000
C       -1.907150000      3.870331000      0.949741000
C       -1.626101000     -2.431641000      1.068884000
C       -0.939613000      1.913117000     -0.082141000
C       -1.523672000     -2.264705000     -1.349202000
C        2.127142000     -0.142807000     -0.082130000
C        2.919302000     -0.192004000      1.069178000
C       -1.186912000     -1.770486000     -0.082242000
C       -2.298626000     -3.419175000     -1.455114000
C        2.723607000     -0.186723000     -1.349124000
C       -2.737647000     -4.079932000     -0.309200000
C        4.110705000     -0.279928000     -1.454913000
C        4.305716000     -0.285001000      0.949717000
C       -2.400707000     -3.585183000      0.949503000
C       -1.199413000      2.451835000     -1.349068000
C       -2.167208000      4.409462000     -0.308902000
C       -1.812888000      3.699591000     -1.454832000
C        4.902527000     -0.329303000     -0.308940000
C       -1.293838000      2.623455000      1.069108000
H        4.572319000     -0.314088000     -2.442933000
H        4.920188000     -0.323084000      1.850379000
H        2.460434000     -0.158142000      2.056548000
H        2.102767000     -0.146940000     -2.242419000
H       -1.367359000     -2.050815000      2.055993000
H       -2.741192000     -4.098184000      1.850139000
H       -2.559254000     -3.801907000     -2.443059000
H       -1.179680000     -1.746254000     -2.242608000
H       -0.921717000      1.895455000     -2.242792000
H       -2.013491000      4.116809000     -2.442797000
H       -2.181933000      4.420962000      1.850626000
H       -1.093721000      2.208955000      2.056307000
H       -2.647129000      5.385503000     -0.396801000
H       -3.343719000     -4.983047000     -0.397209000
H        5.987686000     -0.402493000     -0.396940000

36
Zero-point correction=					0.254568 (Hartree/Particle)
Thermal correction to Energy=				0.276474
Thermal correction to Enthalpy=				0.277418
Thermal correction to Gibbs Free Energy			0.198753
Sum of electronic and zero-point Energies=          -1791.259427
Sum of electronic and thermal Energies=		    -1791.237521
Sum of electronic and thermal Enthalpies=	    -1791.236576
Sum of electronic and thermal Free Energies=	    -1791.315241
(3-FC6H4)3SbClF
Sb      -0.015082000      0.000004000      0.129319000
Cl      -0.609799000      0.000027000      2.528392000
F        0.465432000     -0.000016000     -1.813109000
C       -4.407620000      0.000128000      0.003677000
C        1.164847000     -2.529310000      1.507007000
C       -2.062193000      0.000056000     -0.471071000
C        1.617561000     -2.357499000     -0.874535000
C        1.041952000      1.845797000      0.293789000
C        1.164977000      2.529266000      1.506989000
C        1.041845000     -1.845850000      0.293799000
C        2.311037000     -3.558497000     -0.797006000
C        1.617716000      2.357395000     -0.874544000
C        2.449021000     -4.258293000      0.395213000
C        2.311264000      3.558351000     -0.797022000
C        1.870043000      3.732850000      1.547200000
C        1.869841000     -3.732935000      1.547224000
C       -2.341496000      0.000048000     -1.843431000
C       -4.714571000      0.000120000     -1.351311000
C       -3.669564000      0.000080000     -2.271315000
C        2.449272000      4.258156000      0.395189000
C       -3.097815000      0.000096000      0.466310000
H        1.967539000      4.267700000      2.492765000
H        0.716379000      2.130637000      2.415291000
H        1.535411000      1.841242000     -1.829684000
H        0.716284000     -2.130642000      2.415309000
H        1.967320000     -4.267777000      2.492797000
H        1.535276000     -1.841354000     -1.829681000
H       -1.527130000      0.000018000     -2.565164000
H       -3.890736000      0.000073000     -3.339432000
H       -2.914734000      0.000102000      1.540234000
H       -5.760130000      0.000147000     -1.659998000
H        3.004035000     -5.196596000      0.400607000
H        3.004342000      5.196426000      0.400578000
F        2.861379000      4.053918000     -1.903614000
F        2.861105000     -4.054112000     -1.903599000
F       -5.400673000      0.000167000      0.890487000

36
Zero-point correction=					0.254673 (Hartree/Particle)
Thermal correction to Energy=				0.276623
Thermal correction to Enthalpy=				0.277567
Thermal correction to Gibbs Free Energy=		0.198786
Sum of electronic and zero-point Energies=          -1791.262741
Sum of electronic and thermal Energies=	            -1791.240791
Sum of electronic and thermal Enthalpies=	    -1791.239847
Sum of electronic and thermal Free Energies=	    -1791.318628
(4-FC6H4)3SbClF
Sb      -0.000724000     -0.000286000      0.053204000
Cl      -0.001034000     -0.000851000      2.530676000
F       -0.000822000      0.000078000     -1.950785000
F       -6.162276000     -0.782434000     -0.370554000
C        1.673008000      3.973119000      1.002630000
C       -2.901147000     -0.369024000      1.112934000
C        0.822342000      1.960393000     -0.036897000
C       -2.706727000     -0.343224000     -1.304021000
C        1.286647000     -1.692890000     -0.037422000
C        1.767908000     -2.328746000      1.112519000
F        2.404928000      5.725665000     -0.369691000
C       -2.110392000     -0.268102000     -0.037238000
C       -4.083183000     -0.517857000     -1.418832000
F        3.762467000     -4.941169000     -0.371735000
C        1.652618000     -2.169219000     -1.304406000
C       -4.848034000     -0.615545000     -0.262988000
C        2.493449000     -3.272880000     -1.419632000
C        2.609010000     -3.432869000      1.001323000
C       -4.278145000     -0.543806000      1.002175000
C        1.051019000      2.516364000     -1.303662000
C        1.891376000      4.504487000     -0.262501000
C        1.588345000      3.795559000     -1.418401000
C        2.959064000     -3.887813000     -0.264017000
C        1.135182000      2.693519000      1.113325000
H        2.794017000     -3.664027000     -2.391679000
H        2.997807000     -3.946154000      1.880770000
H        1.489625000     -1.966448000      2.101454000
H        1.278249000     -1.674507000     -2.199163000
H       -2.447406000     -0.311899000      2.101621000
H       -4.916508000     -0.625117000      1.881913000
H       -4.572939000     -0.579673000     -2.390703000
H       -2.091736000     -0.265000000     -2.199093000
H        0.807767000      1.946065000     -2.198675000
H        1.776421000      4.252006000     -2.390241000
H        1.925553000      4.565015000      1.882372000
H        0.960937000      2.270726000      2.102053000

36
Zero-point correction=					0.230033 (Hartree/Particle)
Thermal correction to Energy=				0.254444
Thermal correction to Enthalpy=				0.255388
Thermal correction to Gibbs Free Energy=		0.171353
Sum of electronic and zero-point Energies=          -2088.675979
Sum of electronic and thermal Energies=		    -2088.651568
Sum of electronic and thermal Enthalpies=	    -2088.650624
Sum of electronic and thermal Free Energies=	    -2088.734658
(3,5-F2C6H3)3SbClF
Sb       0.000701000      0.000136000     -0.074717000
F        0.000808000     -0.000898000      1.923869000
F       -2.256822000      4.087637000      2.580702000
F        5.056418000     -0.098771000     -2.078290000
F        4.671319000     -0.101906000      2.577349000
C       -1.027484000      1.866376000      0.023497000
C        2.131340000     -0.042577000      0.022032000
C       -2.372577000      4.307208000      0.257817000
H       -2.896400000      5.257827000      0.348358000
C       -1.310630000      2.374823000      1.295366000
H       -1.022813000      1.849323000      2.203821000
C        2.714147000     -0.057704000      1.293275000
H        2.115770000     -0.047216000      2.202237000
C        2.914958000     -0.055545000     -1.133567000
H        2.485801000     -0.043731000     -2.134188000
C       -1.980183000      3.590403000      1.380780000
C        4.101740000     -0.087423000      1.377681000
C        4.297514000     -0.085827000     -0.988357000
C        4.917841000     -0.102750000      0.254145000
H        6.002990000     -0.127494000      0.343505000
F       -2.436452000      4.432767000     -2.074072000
C       -1.404435000      2.554420000     -1.131416000
H       -1.196366000      2.180163000     -2.132503000
C       -2.071617000      3.765741000     -0.985038000
Cl       0.001488000      0.002433000     -2.537937000
F       -2.413099000     -3.999885000      2.575450000
F       -2.626487000     -4.321582000     -2.079259000
C       -1.102371000     -1.823610000      0.020005000
C       -1.512577000     -2.491621000     -1.135564000
H       -1.292079000     -2.123098000     -2.135989000
C       -1.400966000     -2.324167000      1.291464000
H       -1.088382000     -1.814487000      2.200616000
C       -2.229357000     -3.674225000     -0.989871000
C       -2.121258000     -3.510459000      1.376012000
C       -2.547495000     -4.206577000      0.252682000
H       -3.110280000     -5.134779000      0.342256000

36
Zero-point correction=					0.204845 (Hartree/Particle)
Thermal correction to Energy=				0.232369
Thermal correction to Enthalpy=				0.233314
Thermal correction to Gibbs Free Energy=		0.143692
Sum of electronic and zero-point Energies=          -2386.084852
Sum of electronic and thermal Energies=		    -2386.057328
Sum of electronic and thermal Enthalpies=	    -2386.056384
Sum of electronic and thermal Free Energies=	    -2386.146005
(2,4,6-F3C6H2)3SbClF
Sb      -0.007053000     -0.002534000     -0.015710000
Cl       0.008262000     -0.019015000      2.411338000
F       -0.020617000     -0.000496000     -1.973666000
F        3.746733000     -4.916750000     -0.197940000
F       -0.317601000     -2.970875000      1.060028000
F       -2.428030000      1.771627000      1.062339000
F        2.870149000     -0.443087000     -1.217011000
F       -1.824476000     -2.265918000     -1.203325000
F       -1.080230000      2.754249000     -1.145467000
C        2.500842000     -1.598936000     -0.680839000
C        0.881521000     -2.884732000      0.494815000
F        2.749914000      1.184430000      1.020673000
C        2.940345000     -3.866410000     -0.156929000
F       -6.141406000     -0.765120000     -0.218124000
C       -2.949262000      0.689926000      0.492961000
C       -2.085452000     -0.248553000     -0.058580000
C        1.256023000     -1.670120000     -0.066380000
C        2.073004000      2.186818000      0.472908000
C        1.702221000     -4.002636000      0.464248000
H        1.387210000     -4.948333000      0.899426000
C       -4.828101000     -0.600840000     -0.165440000
C        0.815604000      1.926342000     -0.060218000
C       -4.328405000      0.540281000      0.454379000
H       -4.993588000      1.286809000      0.883044000
C        2.649738000      3.448266000      0.438579000
H        3.637329000      3.631924000      0.855564000
C       -2.644731000     -1.363988000     -0.673884000
C        3.370629000     -2.677968000     -0.734406000
H        4.346241000     -2.596487000     -1.209029000
C        0.127899000      2.986238000     -0.643359000
C       -4.014497000     -1.572891000     -0.736085000
H       -4.433504000     -2.456699000     -1.212720000
C        0.650400000      4.270987000     -0.700863000
H        0.096845000      5.089896000     -1.155717000
F        2.443174000      5.681835000     -0.204241000
C        1.915596000      4.467601000     -0.157820000

36
Zero-point correction=					0.155922 (Hartree/Particle)
Thermal correction to Energy=				0.189844
Thermal correction to Enthalpy=				0.190789
Thermal correction to Gibbs Free Energy=		0.086271
Sum of electronic and zero-point Energies=          -2980.820908
Sum of electronic and thermal Energies=	            -2980.786986
Sum of electronic and thermal Enthalpies=	    -2980.786042
Sum of electronic and thermal Free Energies=	    -2980.890560
(F5C6)3SbClF
Sb      -0.000834000     -0.018259000      0.011828000
Cl      -0.001296000     -0.042419000      2.422239000
F        0.024361000     -0.011591000     -1.948124000
C       -4.252266000     -0.912288000      0.496025000
C        1.802064000     -2.437228000      0.521393000
C       -1.897870000     -0.925226000     -0.058582000
C        2.887159000     -0.650505000     -0.651270000
C        0.124130000      2.084029000     -0.019544000
C        1.219134000      2.734810000      0.522116000
C        1.755850000     -1.167252000     -0.033246000
C        4.071045000     -1.382168000     -0.701644000
C       -0.870046000      2.821288000     -0.645758000
C        4.098798000     -2.659023000     -0.140680000
C       -0.804824000      4.212441000     -0.690369000
C        1.312218000      4.121448000      0.484745000
C        2.970552000     -3.190571000      0.479406000
C       -2.057626000     -2.154734000     -0.684780000
C       -4.392671000     -2.153744000     -0.126441000
C       -3.297279000     -2.784504000     -0.716530000
C        0.301689000      4.852853000     -0.138593000
C       -2.999324000     -0.308553000      0.523373000
F        0.720927000     -2.939487000      1.087382000
F        3.018041000     -4.399319000      1.002885000
F        5.203875000     -3.367130000     -0.192521000
F        5.158506000     -0.898052000     -1.265698000
F        2.846124000      0.562189000     -1.179325000
F       -1.012330000     -2.760193000     -1.224704000
F       -3.448109000     -3.955765000     -1.301080000
F       -5.575174000     -2.729687000     -0.155184000
F       -5.300296000     -0.316947000      1.033535000
F       -2.871791000      0.875803000      1.100059000
F        2.192821000      2.026223000      1.079219000
F        2.352038000      4.746773000      0.998704000
F        0.398863000      6.164188000     -0.190089000
F       -1.760920000      4.911245000     -1.266498000
F       -1.920252000      2.207958000     -1.167340000

54
Zero-point correction=					0.310697 (Hartree/Particle)
Thermal correction to Energy=				0.349323
Thermal correction to Enthalpy=				0.350268
Thermal correction to Gibbs Free Energy=		0.228768
Sum of electronic and zero-point Energies=          -3513.938184
Sum of electronic and thermal Energies=	            -3513.899558
Sum of electronic and thermal Enthalpies=           -3513.898613
Sum of electronic and thermal Free Energies=        -3514.020113
(3,5-(CF3)2C6H3)3SbClF
Sb       0.002667000     -0.004318000     -0.192132000
F       -0.019184000     -0.008225000      1.807470000
Cl       0.028701000      0.000201000     -2.646255000
C        1.658896000     -1.342603000     -0.074076000
C       -1.987324000     -0.767088000     -0.112470000
C       -2.552317000     -0.981198000      1.145056000
H       -1.985271000     -0.762429000      2.050637000
C        0.333154000      2.100404000     -0.082132000
C        2.109118000     -1.711117000      1.194897000
H        1.622657000     -1.320014000      2.089443000
C        0.405466000      2.684397000      1.189238000
H        0.304285000      2.073259000      2.085542000
C       -2.719847000     -1.049939000     -1.271630000
H       -2.292904000     -0.889666000     -2.261484000
C        3.366423000     -2.712983000     -1.078455000
C       -3.854490000     -1.480065000      1.236719000
C        3.189307000     -2.588980000      1.310776000
C        0.472250000      2.887349000     -1.224725000
H        0.410614000      2.447613000     -2.221392000
C        3.823150000     -3.094050000      0.183458000
H        4.663973000     -3.781936000      0.284321000
C        2.287886000     -1.845666000     -1.218118000
H        1.944696000     -1.571703000     -2.215973000
C        0.690395000      4.259888000     -1.090241000
C        0.616285000      4.055831000      1.299180000
C       -4.013492000     -1.545518000     -1.156202000
C       -4.591294000     -1.764388000      0.095656000
H       -5.607552000     -2.153364000      0.177793000
C        0.763629000      4.852509000      0.164475000
H        0.934914000      5.925829000      0.259294000
C       -4.831565000     -1.859345000     -2.384759000
F       -4.163000000     -1.602177000     -3.504887000
F       -5.188282000     -3.144041000     -2.404532000
F       -5.954786000     -1.140897000     -2.404107000
C       -4.435387000     -1.703700000      2.611484000
F       -4.449335000     -0.571607000      3.313616000
F       -5.683623000     -2.161858000      2.550548000
F       -3.709342000     -2.584751000      3.298777000
C        0.884423000      5.084994000     -2.338724000
F        2.089642000      4.878729000     -2.867941000
F       -0.014365000      4.766535000     -3.268189000
F        0.773474000      6.387601000     -2.085816000
C        0.646684000      4.707114000      2.660443000
F        1.540436000      5.695056000      2.699467000
F       -0.537864000      5.236617000      2.966058000
F        0.954514000      3.833544000      3.615202000
C        3.638011000     -2.986970000      2.695618000
F        4.748089000     -3.720231000      2.660668000
F        3.878820000     -1.913146000      3.446377000
F        2.698138000     -3.698811000      3.316773000
C        4.087583000     -3.233236000     -2.298274000
F        5.246083000     -2.598297000     -2.476402000
F        4.365481000     -4.530713000     -2.171491000
F        3.364990000     -3.072730000     -3.403400000

81
Zero-point correction=					0.689496 (Hartree/Particle)
Thermal correction to Energy=				0.733592
Thermal correction to Enthalpy=				0.734537
Thermal correction to Gibbs Free Energy=		0.608210
Sum of electronic and zero-point Energies=          -2448.275306
Sum of electronic and thermal Energies=		    -2448.231210
Sum of electronic and thermal Enthalpies=	    -2448.230265
Sum of electronic and thermal Free Energies=	    -2448.356592
Silane Reduction Starting Point
Sb       2.390156000     -0.019876000     -1.068608000
H        0.930388000     -0.038616000      0.961111000
Cl       3.795083000     -0.008146000     -2.959276000
C        2.217306000      3.791757000      0.981238000
C        0.056980000      1.132394000     -2.641470000
C        2.912164000      1.740599000     -0.063960000
C       -0.405823000     -1.036781000     -1.621293000
C        2.888057000     -1.822187000     -0.123685000
C        3.268195000     -1.795881000      1.221703000
C        0.461077000      0.028550000     -1.883948000
C       -1.704809000     -0.989857000     -2.126465000
C        2.803673000     -3.021964000     -0.836421000
C       -2.122508000      0.110684000     -2.877798000
C        3.101875000     -4.216005000     -0.179922000
C        3.566965000     -2.997299000      1.862707000
C       -1.247057000      1.167863000     -3.134985000
C        4.243965000      1.980872000      0.283455000
C        3.542595000      4.037112000      1.346221000
C        4.552322000      3.138269000      0.998626000
C        3.481338000     -4.202324000      1.162992000
C        1.891758000      2.635862000      0.273632000
H        5.035535000      1.280037000      0.008390000
H        3.791651000      4.940050000      1.906037000
H        0.851740000      2.432216000      0.002429000
H        0.743171000      1.957397000     -2.849043000
H       -0.079281000     -1.895134000     -1.027838000
H       -3.140018000      0.143851000     -3.271165000
H        2.508090000     -3.039768000     -1.888087000
H        3.326416000     -0.852313000      1.772220000
H        3.713324000     -5.140350000      1.669885000
H        1.431850000      4.499295000      1.251259000
H        5.586437000      3.336716000      1.283552000
H       -1.578097000      2.023816000     -3.724793000
H       -2.390426000     -1.817359000     -1.935251000
H        3.036005000     -5.159920000     -0.722692000
H        3.867395000     -2.989620000      2.911487000
Si      -5.473595000      0.077433000      0.556934000
Si       0.024321000     -0.090480000      2.164967000
C       -5.162971000      1.306772000     -0.844824000
H       -4.078156000      1.357810000     -1.037237000
H       -5.617345000      0.900069000     -1.765203000
C       -0.986618000     -1.673107000      2.017590000
H       -1.382050000     -1.739139000      0.989790000
H       -0.303928000     -2.531861000      2.139040000
C       -2.138239000     -1.746693000      3.025178000
H       -2.864590000     -0.934862000      2.858985000
H       -1.778689000     -1.658900000      4.062382000
H       -2.684117000     -2.698866000      2.947389000
C       -5.720394000      2.703001000     -0.554683000
H       -5.540190000      3.399881000     -1.387471000
H       -5.260023000      3.139005000      0.345818000
H       -6.807816000      2.674529000     -0.381013000
C        1.142184000     -0.066815000      3.679001000
H        0.501905000     -0.077482000      4.577589000
H        1.709872000     -1.012613000      3.701619000
C       -4.609709000     -1.570934000      0.218136000
H       -3.526619000     -1.368367000      0.141392000
H       -4.733498000     -2.207132000      1.111207000
C       -5.093255000     -2.317686000     -1.028111000
H       -5.023768000     -1.693919000     -1.933725000
H       -6.144464000     -2.626892000     -0.925774000
H       -4.504749000     -3.230358000     -1.210600000
C        2.091532000      1.134694000      3.718949000
H        2.729853000      1.178384000      2.820120000
H        2.756568000      1.099225000      4.594781000
H        1.535995000      2.083862000      3.767566000
H       -4.894985000      0.638236000      1.821137000
C       -7.338405000     -0.138543000      0.806815000
H       -7.498044000     -1.046979000      1.412902000
H       -7.697903000      0.699602000      1.427154000
C       -8.153345000     -0.208996000     -0.488418000
H       -8.062062000      0.722581000     -1.067999000
H       -9.224005000     -0.364238000     -0.285557000
H       -7.821173000     -1.031000000     -1.140422000
C       -1.085263000      1.426017000      2.067038000
H       -1.736232000      1.421279000      2.958748000
H       -0.470060000      2.337435000      2.146953000
C       -1.932204000      1.450213000      0.792506000
H       -2.633285000      2.298878000      0.778292000
H       -2.528296000      0.528690000      0.698507000
H       -1.305177000      1.520137000     -0.112573000

81
Zero-point correction=					0.687982 (Hartree/Particle)
Thermal correction to Energy=				0.731514
Thermal correction to Enthalpy=				0.732459
Thermal correction to Gibbs Free Energy=		0.606206
Sum of electronic and zero-point Energies=          -2448.253376
Sum of electronic and thermal Energies=		    -2448.209843
Sum of electronic and thermal Enthalpies=	    -2448.208899
Sum of electronic and thermal Free Energies=	    -2448.335152
Silane Reduction TS1
Sb      -2.235044000      0.071508000     -0.203992000
H       -0.728574000     -0.018749000      0.748458000
Cl      -4.277503000      0.265102000     -1.713745000
C       -3.412565000     -0.704255000      3.924406000
C       -1.712833000     -2.882854000     -0.619365000
C       -3.394940000     -0.239073000      1.550034000
C       -1.420030000     -1.624787000     -2.673749000
C       -1.771465000      2.076012000     -0.730534000
C       -1.393434000      2.918333000      0.318610000
C       -1.724211000     -1.667745000     -1.309816000
C       -1.085943000     -2.804127000     -3.340712000
C       -1.811987000      2.548906000     -2.044086000
C       -1.077073000     -4.020482000     -2.654875000
C       -1.441378000      3.868584000     -2.307082000
C       -1.053980000      4.246066000      0.051625000
C       -1.395908000     -4.061335000     -1.297757000
C       -4.792374000     -0.185670000      1.545001000
C       -4.806163000     -0.648197000      3.921251000
C       -5.492666000     -0.388948000      2.734310000
C       -1.066408000      4.715590000     -1.262217000
C       -2.703989000     -0.497849000      2.740171000
H       -5.330306000      0.013477000      0.617562000
H       -5.359978000     -0.807104000      4.848161000
H       -1.611914000     -0.539131000      2.752959000
H       -1.962134000     -2.924406000      0.444614000
H       -1.450750000     -0.681424000     -3.224301000
H       -0.826049000     -4.941510000     -3.183808000
H       -2.148556000      1.902301000     -2.856754000
H       -1.375124000      2.551365000      1.349354000
H       -0.790546000      5.750164000     -1.473349000
H       -2.871974000     -0.907321000      4.850312000
H       -6.583023000     -0.344282000      2.730666000
H       -1.399387000     -5.011961000     -0.761679000
H       -0.843401000     -2.772989000     -4.404277000
H       -1.458244000      4.239839000     -3.333170000
H       -0.777455000      4.911185000      0.871439000
Si       4.824511000     -0.123009000      0.143005000
Si       1.594348000     -0.108282000      0.470321000
C        5.524195000     -1.666210000      0.930151000
H        5.180105000     -2.539495000      0.352235000
H        6.616432000     -1.614297000      0.771947000
C        1.434584000      0.542317000     -1.277755000
H        2.080743000     -0.094623000     -1.905693000
H        0.414192000      0.366904000     -1.651638000
C        1.806682000      2.020301000     -1.420396000
H        2.815528000      2.232590000     -1.030926000
H        1.100952000      2.662502000     -0.872811000
H        1.791438000      2.326706000     -2.476224000
C        5.208187000     -1.827260000      2.418491000
H        5.702677000     -2.716846000      2.834083000
H        4.126762000     -1.940191000      2.589618000
H        5.547741000     -0.957538000      3.001688000
C        1.623760000      1.112895000      1.885982000
H        2.296933000      1.932345000      1.580534000
H        0.623131000      1.562033000      1.977778000
C        4.966249000     -0.084520000     -1.721408000
H        4.493750000     -0.998697000     -2.117523000
H        4.388094000      0.767931000     -2.112567000
C        6.426754000      0.003491000     -2.187395000
H        7.026362000     -0.838909000     -1.811200000
H        6.904003000      0.933919000     -1.846505000
H        6.485547000     -0.014552000     -3.284937000
C        2.071619000      0.502732000      3.215411000
H        1.383946000     -0.289025000      3.548205000
H        2.105456000      1.267653000      4.003976000
H        3.076693000      0.059096000      3.141725000
H        3.277505000     -0.277044000      0.413527000
C        5.241184000      1.457348000      1.055634000
H        4.869472000      2.311720000      0.466299000
H        4.679449000      1.462818000      2.004707000
C        6.744944000      1.598666000      1.329017000
H        7.119785000      0.770586000      1.949126000
H        6.958023000      2.535188000      1.863862000
H        7.330948000      1.608795000      0.398317000
C        1.377918000     -1.940504000      0.776913000
H        1.981302000     -2.195995000      1.663823000
H        0.329111000     -2.134254000      1.048274000
C        1.790671000     -2.784249000     -0.431566000
H        1.681323000     -3.856945000     -0.216735000
H        2.844041000     -2.610489000     -0.705935000
H        1.170360000     -2.555941000     -1.312297000

81
Zero-point correction=					0.689656 (Hartree/Particle)
Thermal correction to Energy=				0.733473
Thermal correction to Enthalpy=				0.734417
Thermal correction to Gibbs Free Energy=		0.609524
Sum of electronic and zero-point Energies=          -2448.254348
Sum of electronic and thermal Energies=		    -2448.210532
Sum of electronic and thermal Enthalpies=	    -2448.209587
Sum of electronic and thermal Free Energies=	    -2448.334480
Silane Reduction (TS1 IRC forward)
Sb      -2.406826000      0.045475000     -0.144089000
H       -1.341562000      0.028056000      1.245673000
Cl      -3.860154000      0.042970000     -2.281450000
C       -4.982062000      0.359489000      3.362212000
C       -1.718129000     -2.866237000      0.267096000
C       -4.134977000      0.159321000      1.102000000
C       -1.480630000     -2.245505000     -2.064913000
C       -1.588716000      1.902751000     -0.809669000
C       -1.154039000      2.765725000      0.201988000
C       -1.782588000     -1.902577000     -0.744031000
C       -1.102453000     -3.554617000     -2.367398000
C       -1.498869000      2.291731000     -2.149189000
C       -1.055664000     -4.522858000     -1.362377000
C       -0.964382000      3.540393000     -2.470469000
C       -0.638273000      4.021884000     -0.124238000
C       -1.367633000     -4.181039000     -0.046514000
C       -5.444937000      0.132799000      0.612592000
C       -6.287886000      0.331703000      2.873759000
C       -6.516615000      0.217543000      1.501819000
C       -0.539306000      4.406459000     -1.461605000
C       -3.905074000      0.271573000      2.478855000
H       -5.627239000      0.048645000     -0.458758000
H       -7.130513000      0.398979000      3.564241000
H       -2.885559000      0.291664000      2.871226000
H       -1.953128000     -2.604833000      1.303602000
H       -1.564435000     -1.502646000     -2.860073000
H       -0.776768000     -5.549286000     -1.607222000
H       -1.863479000      1.632848000     -2.937708000
H       -1.230324000      2.472105000      1.252940000
H       -0.132802000      5.386100000     -1.719020000
H       -4.797014000      0.449055000      4.434011000
H       -7.537630000      0.195024000      1.116997000
H       -1.338034000     -4.937028000      0.740284000
H       -0.859535000     -3.822175000     -3.397262000
H       -0.887994000      3.840366000     -3.517138000
H       -0.316595000      4.698865000      0.669164000
Si       5.140688000     -0.120164000      0.120913000
Si       2.003928000     -0.192956000      0.602146000
C        6.014300000     -1.345506000      1.221428000
H        5.777196000     -2.361015000      0.865344000
H        7.094092000     -1.203869000      1.034895000
C        1.619559000      0.104592000     -1.197081000
H        2.157342000     -0.659773000     -1.783501000
H        0.548697000     -0.125049000     -1.340580000
C        1.937512000      1.519636000     -1.684115000
H        2.994848000      1.783687000     -1.521968000
H        1.326449000      2.267025000     -1.156780000
H        1.735186000      1.620091000     -2.760019000
C        5.699530000     -1.190743000      2.710268000
H        6.279666000     -1.903762000      3.312858000
H        4.633212000     -1.375056000      2.912818000
H        5.938699000     -0.179094000      3.072413000
C        1.889112000      1.264940000      1.752789000
H        2.387783000      2.123360000      1.272506000
H        0.817488000      1.526753000      1.797805000
C        5.172853000     -0.530215000     -1.699306000
H        4.790867000     -1.556450000     -1.826176000
H        4.484603000      0.139180000     -2.238341000
C        6.592049000     -0.412738000     -2.276874000
H        7.300925000     -1.074437000     -1.756893000
H        6.973972000      0.615972000     -2.202647000
H        6.599057000     -0.691848000     -3.339848000
C        2.439415000      1.006997000      3.156873000
H        1.889004000      0.199296000      3.661066000
H        2.355041000      1.907261000      3.781524000
H        3.501721000      0.719286000      3.130306000
H        3.621351000     -0.421205000      0.553763000
C        5.373000000      1.669549000      0.602806000
H        4.879714000      2.307209000     -0.148562000
H        4.855533000      1.846397000      1.559881000
C        6.860855000      2.029529000      0.732174000
H        7.350451000      1.435524000      1.518243000
H        6.980518000      3.089966000      0.995089000
H        7.407432000      1.857564000     -0.206854000
C        1.574219000     -1.872054000      1.279556000
H        2.099758000     -2.005003000      2.239103000
H        0.496322000     -1.848040000      1.519878000
C        1.889523000     -3.007543000      0.303637000
H        1.644762000     -3.985311000      0.742093000
H        2.958840000     -3.023399000      0.036514000
H        1.310044000     -2.906949000     -0.626966000

36
Zero-point correction=         			  	0.283242 (Hartree/Particle)
Thermal correction to Energy=  	                	0.301969
Thermal correction to Enthalpy=                  	0.302913
Thermal correction to Gibbs Free Energy=		0.232235
Sum of electronic and zero-point Energies=          -1394.665470
Sum of electronic and thermal Energies=		    -1394.646743
Sum of electronic and thermal Enthalpies=	    -1394.645799
Sum of electronic and thermal Free Energies=	    -1394.716477
Silane Reduction IM1
Sb      -0.010918000     -0.007012000     -0.199927000
H        0.072446000     -0.000046000     -1.932759000
Cl      -0.082275000      0.016749000      2.400709000
C        1.973022000      3.724361000     -1.272718000
C        2.024445000     -1.949950000     -1.304757000
C        0.737315000      1.995950000     -0.110483000
C        1.646104000     -2.384431000      1.046703000
C       -2.120539000     -0.369882000     -0.235518000
C       -2.712487000     -0.360942000     -1.504399000
C        1.377372000     -1.636025000     -0.103651000
C        2.558147000     -3.438880000      0.990335000
C       -2.904796000     -0.616099000      0.895800000
C        3.210592000     -3.744541000     -0.204878000
C       -4.272871000     -0.851029000      0.752824000
C       -4.082298000     -0.591056000     -1.640289000
C        2.944725000     -2.998391000     -1.352395000
C        0.519401000      2.869887000      0.958817000
C        1.750556000      4.597477000     -0.208214000
C        1.019940000      4.171120000      0.901930000
C       -4.863090000     -0.837441000     -0.511500000
C        1.457065000      2.428067000     -1.229962000
H       -0.032140000      2.532661000      1.836263000
H        2.146242000      5.614112000     -0.244013000
H        1.620280000      1.757205000     -2.077607000
H        1.813337000     -1.381093000     -2.213620000
H        1.147358000     -2.141218000      1.984402000
H        3.926293000     -4.567884000     -0.241876000
H       -2.448319000     -0.621686000      1.885124000
H       -2.110067000     -0.173964000     -2.396454000
H       -5.934063000     -1.020060000     -0.616887000
H        2.544155000      4.051728000     -2.143241000
H        0.840262000      4.854164000      1.734120000
H        3.450284000     -3.232620000     -2.290875000
H        2.760874000     -4.023331000      1.889611000
H       -4.880269000     -1.045364000      1.638631000
H       -4.536793000     -0.578866000     -2.632452000

36
Zero-point correction=					0.282148 (Hartree/Particle)
Thermal correction to Energy=				0.300301
Thermal correction to Enthalpy=				0.301245
Thermal correction to Gibbs Free Energy=		0.233152
Sum of electronic and zero-point Energies=          -1394.646894
Sum of electronic and thermal Energies=	            -1394.628741
Sum of electronic and thermal Enthalpies=	    -1394.627797
Sum of electronic and thermal Free Energies=	    -1394.695891
Silane Reduction TS2
Sb      -0.002999000     -0.484287000     -0.417596000
H       -0.032542000     -0.642679000     -2.105282000
Cl      -0.068430000     -2.771207000      0.752553000
C        4.291203000     -0.140295000     -1.125161000
C       -2.953817000     -0.606491000     -1.239995000
C        2.134052000     -0.683502000     -0.169770000
C       -2.697204000     -0.666835000      1.166092000
C        0.029720000      1.649079000      0.010170000
C        1.152384000      2.263425000      0.578090000
C       -2.132017000     -0.627343000     -0.112461000
C       -4.083373000     -0.678793000      1.311274000
C       -1.101516000      2.428059000     -0.270468000
C       -4.908512000     -0.659071000      0.183009000
C       -1.100355000      3.799093000     -0.011338000
C        1.147683000      3.633262000      0.851865000
C       -4.345028000     -0.626263000     -1.090826000
C        2.764463000     -1.220789000      0.953772000
C        4.921605000     -0.671277000      0.000349000
C        4.158246000     -1.208104000      1.038464000
C        0.024350000      4.403266000      0.552579000
C        2.896912000     -0.139294000     -1.206716000
H        2.170687000     -1.662209000      1.755112000
H        6.011002000     -0.669134000      0.067946000
H        2.412965000      0.294723000     -2.087899000
H       -2.521072000     -0.572847000     -2.244302000
H       -2.059867000     -0.700217000      2.053054000
H       -5.993531000     -0.672547000      0.300595000
H       -1.998295000      1.970493000     -0.695514000
H        2.043985000      1.679325000      0.816642000
H        0.022741000      5.474428000      0.762659000
H        4.883300000      0.275879000     -1.942310000
H        4.649665000     -1.624717000      1.919763000
H       -4.985395000     -0.616369000     -1.974913000
H       -4.523453000     -0.707084000      2.309943000
H       -1.984061000      4.395352000     -0.246125000
H        2.027379000      4.097999000      1.301029000

36
Zero-point correction=					0.282763 (Hartree/Particle)
Thermal correction to Energy=				0.301626
Thermal correction to Enthalpy=				0.302570
Thermal correction to Gibbs Free Energy=		0.232871
Sum of electronic and zero-point Energies=          -1394.664262
Sum of electronic and thermal Energies=		    -1394.645398
Sum of electronic and thermal Enthalpies=	    -1394.644454
Sum of electronic and thermal Free Energies=	    -1394.714154
Silane Reduction IM2
Sb      -0.023304000     -0.210798000     -0.837001000
H        0.005076000      0.131675000     -2.486685000
Cl      -0.227461000     -2.639661000     -1.794222000
C        3.922995000     -0.325791000      1.072829000
C       -2.276594000     -1.801034000      0.600666000
C        1.738450000     -0.862399000      0.180038000
C       -2.686664000      0.581265000      0.449325000
C        0.178975000      1.883568000     -0.302572000
C        0.246289000      2.300950000      1.035017000
C       -1.879024000     -0.529043000      0.175790000
C       -3.888252000      0.416477000      1.140675000
C        0.247211000      2.844213000     -1.315537000
C       -4.276113000     -0.849744000      1.577205000
C        0.380248000      4.201470000     -1.004058000
C        0.378132000      3.652691000      1.349956000
C       -3.468635000     -1.955702000      1.308788000
C        1.854556000     -2.163134000      0.680669000
C        4.031426000     -1.617912000      1.585637000
C        2.995921000     -2.533410000      1.392036000
C        0.445547000      4.604776000      0.328457000
C        2.773450000      0.058094000      0.379534000
H        1.065358000     -2.892734000      0.495952000
H        4.926843000     -1.913983000      2.135170000
H        2.695286000      1.078219000     -0.002172000
H       -1.668204000     -2.672611000      0.357814000
H       -2.390478000      1.580988000      0.125442000
H       -5.212115000     -0.976196000      2.124275000
H        0.197282000      2.539052000     -2.365781000
H        0.195110000      1.565329000      1.844215000
H        0.549371000      5.663151000      0.574912000
H        4.732783000      0.392097000      1.214076000
H        3.078181000     -3.546477000      1.789676000
H       -3.770108000     -2.949242000      1.645263000
H       -4.518952000      1.284541000      1.340037000
H        0.433157000      4.942172000     -1.804359000
H        0.429249000      3.966901000      2.394248000

36
Zero-point correction=					0.280462 (Hartree/Particle)
Thermal correction to Energy=				0.299565
Thermal correction to Enthalpy=				0.300510
Thermal correction to Gibbs Free Energy=		0.228548
Sum of electronic and zero-point Energies=          -1394.645431
Sum of electronic and thermal Energies=	            -1394.626328
Sum of electronic and thermal Enthalpies=           -1394.625383
Sum of electronic and thermal Free Energies=        -1394.697344
Silane Reduction TS3
Sb       0.039751000     -0.000006000      0.661965000
H       -0.628328000      0.000088000      2.238262000
Cl      -2.651301000      0.000063000      2.624056000
C        4.367732000      0.000240000      1.306995000
C        0.114747000      2.479883000     -1.175332000
C        2.140402000     -0.000010000      0.359550000
C       -2.074433000      2.029782000     -0.227968000
C       -0.719805000     -1.699944000     -0.366444000
C       -2.074652000     -2.029354000     -0.228371000
C       -0.719755000      1.699893000     -0.366550000
C       -2.589200000      3.129199000     -0.916130000
C        0.114791000     -2.480407000     -1.174670000
C       -1.761081000      3.900025000     -1.732979000
C       -0.409601000     -3.578979000     -1.857419000
C       -2.589488000     -3.128756000     -0.916504000
C       -0.409576000      3.578469000     -1.858108000
C        2.691551000     -0.000207000     -0.930218000
C        4.913365000      0.000047000      0.023421000
C        4.076771000     -0.000177000     -1.094007000
C       -1.761270000     -3.900045000     -1.732817000
C        2.982588000      0.000213000      1.478216000
H        2.046370000     -0.000395000     -1.812877000
H        5.996747000      0.000068000     -0.108225000
H        2.565096000      0.000365000      2.487851000
H        1.176612000      2.246072000     -1.276763000
H       -2.715270000      1.446360000      0.439279000
H       -2.169006000      4.759107000     -2.268661000
H        1.176780000     -2.246974000     -1.275685000
H       -2.715580000     -1.445596000      0.438492000
H       -2.169250000     -4.759111000     -2.268483000
H        5.020763000      0.000410000      2.181314000
H        4.502647000     -0.000331000     -2.098721000
H        0.243870000      4.184983000     -2.487583000
H       -3.644329000      3.386291000     -0.807061000
H        0.243918000     -4.185862000     -2.486462000
H       -3.644749000     -3.385471000     -0.807834000

36
Zero-point correction=					0.280956 (Hartree/Particle)
Thermal correction to Energy=				0.301482
Thermal correction to Enthalpy=				0.302427
Thermal correction to Gibbs Free Energy=		0.223722
Sum of electronic and zero-point Energies=          -1394.680059
Sum of electronic and thermal Energies=	            -1394.659533
Sum of electronic and thermal Enthalpies=	    -1394.658588
Sum of electronic and thermal Free Energies=	    -1394.737293
Silane Reduction Products
Sb       0.171699000      0.003390000      0.886815000
H        2.489454000     -0.048836000      2.645864000
Cl       3.758742000      0.192436000      2.550261000
C       -3.849389000     -1.750064000      1.352036000
C       -0.038162000     -1.962204000     -1.564316000
C       -1.943863000     -0.393795000      0.688432000
C        2.183861000     -1.762649000     -0.641391000
C        0.208551000      1.756703000     -0.375696000
C        0.563734000      1.715549000     -1.729505000
C        0.828498000     -1.406354000     -0.614052000
C        2.667307000     -2.648284000     -1.606882000
C       -0.144696000      2.987600000      0.195622000
C        1.796756000     -3.193502000     -2.551010000
C       -0.155597000      4.152467000     -0.573144000
C        0.559532000      2.882318000     -2.498197000
C        0.443706000     -2.850931000     -2.527582000
C       -2.779035000      0.328534000     -0.173149000
C       -4.673201000     -1.025150000      0.489648000
C       -4.136971000      0.014585000     -0.270772000
C        0.198176000      4.100642000     -1.922495000
C       -2.493991000     -1.431993000      1.453288000
H       -2.373938000      1.142846000     -0.779771000
H       -5.734192000     -1.269732000      0.411587000
H       -1.861857000     -2.005577000      2.137890000
H       -1.099971000     -1.701034000     -1.560226000
H        2.876839000     -1.348490000      0.097216000
H        2.172246000     -3.888160000     -3.304749000
H       -0.419904000      3.044564000      1.253209000
H        0.845449000      0.768577000     -2.197194000
H        0.194003000      5.010986000     -2.524864000
H       -4.263485000     -2.563651000      1.950891000
H       -4.777498000      0.585040000     -0.946366000
H       -0.241321000     -3.277087000     -3.263271000
H        3.725966000     -2.914764000     -1.618219000
H       -0.437134000      5.103260000     -0.116249000
H        0.838758000      2.836904000     -3.552751000

36
Zero-point correction=                                 0.280013 (Hartree/Particle)
Thermal correction to Energy=                          0.298954
Thermal correction to Enthalpy=                        0.299898
Thermal correction to Gibbs Free Energy=               0.230119
Sum of electronic and zero-point Energies=         -1394.598423
Sum of electronic and thermal Energies=            -1394.579483
Sum of electronic and thermal Enthalpies=          -1394.578538
Sum of electronic and thermal Free Energies=       -1394.648317
TS(3'ax)
Sb       0.000259000     -0.485472000     -0.887570000
H       -0.013582000      0.880110000     -1.932689000
Cl      -0.020193000     -3.020102000     -1.418543000
C        3.874754000     -1.736165000      0.726344000
C       -2.759844000     -1.529328000     -0.087050000
C        1.765974000     -0.636574000      0.296333000
C       -1.900671000      0.113208000      1.476238000
C       -0.002104000      1.935044000     -0.601946000
C        1.202726000      2.657639000     -0.605510000
C       -1.758759000     -0.634506000      0.302715000
C       -3.049959000     -0.031087000      2.253735000
C       -1.206182000      2.654111000     -0.521443000
C       -4.058168000     -0.911137000      1.857333000
C       -1.206344000      4.043621000     -0.385114000
C        1.209622000      4.046964000     -0.468856000
C       -3.913214000     -1.658226000      0.688455000
C        1.955851000      0.172223000      1.421997000
C        4.066098000     -0.930516000      1.848530000
C        3.104908000      0.019054000      2.198216000
C        0.003266000      4.741080000     -0.351782000
C        2.721504000     -1.597953000     -0.047731000
H        1.218952000      0.930790000      1.692842000
H        4.966225000     -1.044247000      2.455268000
H        2.558896000     -2.252042000     -0.906074000
H       -2.633149000     -2.140166000     -0.982614000
H       -1.124810000      0.816993000      1.784362000
H       -4.958774000     -1.017420000      2.464709000
H       -2.164198000      2.125137000     -0.557579000
H        2.157029000      2.130357000     -0.709569000
H        0.005437000      5.827630000     -0.245636000
H        4.622666000     -2.481707000      0.451023000
H        3.247940000      0.646895000      3.079343000
H       -4.697704000     -2.350434000      0.377912000
H       -3.156559000      0.548798000      3.172095000
H       -2.151748000      4.584800000     -0.307480000
H        2.156697000      4.590604000     -0.457400000

36
Zero-point correction=                                 0.279649 (Hartree/Particle)
Thermal correction to Energy=                          0.298537
Thermal correction to Enthalpy=                        0.299482
Thermal correction to Gibbs Free Energy=               0.229821
Sum of electronic and zero-point Energies=         -1394.582854
Sum of electronic and thermal Energies=            -1394.563966
Sum of electronic and thermal Enthalpies=          -1394.563022
Sum of electronic and thermal Free Energies=       -1394.632682
TS(3'eq)
Sb       0.198456000      0.020171000     -1.041795000
H       -0.719922000      1.456192000     -1.468519000
Cl       2.200382000      1.606968000     -1.819656000
C       -2.376845000      2.720406000      1.568364000
C        2.625335000     -0.178765000      0.903917000
C       -0.630658000      1.762809000      0.189110000
C        1.661026000     -2.312459000      0.263353000
C       -1.475832000     -1.209140000     -0.381689000
C       -1.552362000     -1.757252000      0.905224000
C        1.685532000     -0.918624000      0.185836000
C        2.590180000     -2.972159000      1.071677000
C       -2.535972000     -1.401339000     -1.272829000
C        3.523093000     -2.239116000      1.804332000
C       -3.667734000     -2.123176000     -0.881746000
C       -2.680044000     -2.480539000      1.295131000
C        3.537953000     -0.845255000      1.722345000
C        0.161449000      2.900950000      0.410290000
C       -1.570437000      3.833137000      1.820470000
C       -0.305259000      3.920798000      1.239978000
C       -3.738916000     -2.663089000      0.401844000
C       -1.917130000      1.688877000      0.753657000
H        1.138495000      2.985906000     -0.068787000
H       -1.935064000      4.637159000      2.462211000
H       -2.561933000      0.828425000      0.568294000
H        2.658084000      0.908118000      0.811377000
H        0.922651000     -2.893082000     -0.295850000
H        4.244809000     -2.755400000      2.439766000
H       -2.490433000     -0.980891000     -2.281965000
H       -0.737274000     -1.609533000      1.619399000
H       -4.620745000     -3.228549000      0.708778000
H       -3.372217000      2.652256000      2.010794000
H        0.324489000      4.792903000      1.424813000
H        4.268200000     -0.270343000      2.294675000
H        2.580096000     -4.062163000      1.126557000
H       -4.492045000     -2.265261000     -1.583332000
H       -2.735234000     -2.899291000      2.301928000

36
Zero-point correction=                                 0.285562 (Hartree/Particle)
Thermal correction to Energy=                          0.305008
Thermal correction to Enthalpy=                        0.305953
Thermal correction to Gibbs Free Energy=               0.232862
Sum of electronic and zero-point Energies=         -1394.722643
Sum of electronic and thermal Energies=            -1394.703197
um of electronic and thermal Enthalpies=           -1394.702253
Sum of electronic and thermal Free Energies=       -1394.775344
SbClPh2+C6H6
Sb       1.432066000     -1.427874000     -0.335106000
H       -2.364535000     -0.804274000     -1.701894000
Cl       0.447705000     -0.658974000     -2.430017000
C       -4.864204000      0.869900000     -0.091994000
C        2.471430000      1.522786000     -0.776464000
C       -2.934360000      0.026378000     -1.280191000
C        3.202769000      0.469924000      1.272884000
C       -0.269102000     -0.956911000      0.899473000
C       -0.554912000      0.342320000      1.338183000
C        2.482277000      0.411313000      0.072073000
C        3.894252000      1.629527000      1.625957000
C       -1.120193000     -2.007611000      1.269642000
C        3.876105000      2.737342000      0.776914000
C       -2.243611000     -1.763033000      2.061160000
C       -1.679512000      0.587149000      2.127647000
C        3.167026000      2.681763000     -0.423216000
C       -2.422924000      1.322908000     -1.368143000
C       -4.352768000      2.165626000     -0.180143000
C       -3.131707000      2.392496000     -0.819504000
C       -2.524000000     -0.464374000      2.488238000
C       -4.155230000     -0.199808000     -0.643485000
H       -1.459456000      1.486623000     -1.855524000
H       -4.907137000      3.001721000      0.250819000
H       -4.553674000     -1.213993000     -0.571533000
H        1.916110000      1.489790000     -1.716551000
H        3.226535000     -0.390605000      1.949370000
H        4.417442000      3.644672000      1.051104000
H       -0.911065000     -3.029793000      0.941022000
H        0.095608000      1.175454000      1.058720000
H       -3.405087000     -0.269501000      3.102859000
H       -5.818325000      0.692610000      0.408464000
H       -2.731119000      3.405959000     -0.887145000
H        3.152280000      3.545975000     -1.090191000
H        4.448882000      1.666871000      2.565456000
H       -2.901419000     -2.587567000      2.342713000
H       -1.899383000      1.604047000      2.458825000

36
Zero-point correction=                                 0.279095 (Hartree/Particle)
Thermal correction to Energy=                          0.298177
Thermal correction to Enthalpy=                        0.299121
Thermal correction to Gibbs Free Energy=               0.227535
Sum of electronic and zero-point Energies=         -1394.586618
Sum of electronic and thermal Energies=            -1394.567536
Sum of electronic and thermal Enthalpies=          -1394.566592
Sum of electronic and thermal Free Energies=       -1394.638178
TS(3'')
Sb      -0.112978000      0.119403000     -1.027899000
H       -0.282445000      0.726961000     -2.615239000
Cl      -1.877275000     -2.497730000     -1.260780000
C        1.669724000     -3.527710000      0.623065000
C       -2.924558000      0.775139000      0.051733000
C       -0.154975000     -2.089096000     -0.038948000
C       -1.251866000      2.378400000      0.761384000
C        1.689143000      1.073684000     -0.394418000
C        2.369981000      0.535378000      0.706858000
C       -1.597969000      1.227352000      0.043691000
C       -2.229782000      3.080524000      1.468749000
C        2.212073000      2.193972000     -1.053202000
C       -3.551721000      2.634562000      1.466406000
C        3.399262000      2.776438000     -0.606457000
C        3.557006000      1.121179000      1.149603000
C       -3.897699000      1.481642000      0.760067000
C       -0.534672000     -1.961720000      1.310143000
C        1.322288000     -3.388282000      1.971190000
C        0.213428000     -2.605281000      2.295688000
C        4.070395000      2.241002000      0.494259000
C        0.947893000     -2.893942000     -0.383406000
H       -1.405364000     -1.361885000      1.581613000
H        1.899076000     -3.888370000      2.749489000
H        1.241554000     -3.004778000     -1.427919000
H       -3.197465000     -0.138023000     -0.483551000
H       -0.219394000      2.736704000      0.772666000
H       -4.314494000      3.184778000      2.020379000
H        1.694776000      2.619692000     -1.916796000
H        1.977807000     -0.345270000      1.224959000
H        4.999016000      2.697813000      0.841265000
H        2.528414000     -4.140665000      0.339469000
H       -0.092696000     -2.489502000      3.337914000
H       -4.929688000      1.126172000      0.761831000
H       -1.955091000      3.979101000      2.024289000
H        3.801805000      3.651054000     -1.120788000
H        4.082024000      0.698610000      2.008105000

36
Zero-point correction=                                 0.281756 (Hartree/Particle)
Thermal correction to Energy=                          0.300902
Thermal correction to Enthalpy=                        0.301846
Thermal correction to Gibbs Free Energy=               0.230275
Sum of electronic and zero-point Energies=         -1394.670096
Sum of electronic and thermal Energies=            -1394.650950
Sum of electronic and thermal Enthalpies=          -1394.650006
Sum of electronic and thermal Free Energies=       -1394.721577
SbHPh2+C6H5Cl
Sb      -0.490370000     -1.397326000     -1.303789000
H       -1.268778000     -2.923958000     -1.151041000
Cl       2.695100000      0.885268000     -1.646481000
C        0.410351000      3.872823000     -0.266305000
C        2.089294000     -1.988629000      0.300630000
C        1.771155000      1.919358000     -0.586562000
C        0.264028000     -1.390968000      1.759499000
C       -2.090071000     -0.357082000     -0.290744000
C       -1.958331000      1.022974000     -0.083010000
C        0.742876000     -1.639401000      0.466782000
C        1.116488000     -1.481177000      2.861934000
C       -3.238069000     -1.004718000      0.185076000
C        2.458461000     -1.823567000      2.684723000
C       -4.230969000     -0.287175000      0.856774000
C       -2.945773000      1.739817000      0.595472000
C        2.942949000     -2.084081000      1.402142000
C        1.696369000      1.613436000      0.771620000
C        0.321582000      3.582319000      1.096186000
C        0.961437000      2.453178000      1.609384000
C       -4.085116000      1.084915000      1.065396000
C        1.135044000      3.039896000     -1.119611000
H        2.204629000      0.730494000      1.163066000
H       -0.248029000      4.235989000      1.758626000
H        1.211334000      3.254515000     -2.186047000
H        2.489703000     -2.174820000     -0.699665000
H       -0.781305000     -1.111122000      1.915216000
H        3.125904000     -1.888708000      3.546155000
H       -3.362231000     -2.080518000      0.039250000
H       -1.071816000      1.551241000     -0.447299000
H       -4.859841000      1.643729000      1.593800000
H       -0.088105000      4.753589000     -0.674748000
H        0.893587000      2.217686000      2.673064000
H        3.990873000     -2.354103000      1.256502000
H        0.730706000     -1.280726000      3.863687000
H       -5.120299000     -0.804396000      1.222631000
H       -2.824378000      2.813679000      0.753917000

49
Zero-point correction=                                 0.394219 (Hartree/Particle)
Thermal correction to Energy=                          0.421106
Thermal correction to Enthalpy=                        0.422050
Thermal correction to Gibbs Free Energy=               0.335287
Sum of electronic and zero-point Energies=         -1803.366994
Sum of electronic and thermal Energies=            -1803.340108
Sum of electronic and thermal Enthalpies=          -1803.339163
Sum of electronic and thermal Free Energies=       -1803.425926
TS(4)
Sb      -0.695540000      0.080726000     -0.924915000
H       -0.995313000     -0.025694000     -2.568580000
Cl       1.592807000      1.048235000     -2.068147000
C       -1.253615000      3.126837000      2.138310000
C        0.225067000     -1.948313000      1.165429000
C       -0.805474000      1.942132000      0.080235000
C        1.732442000     -1.875418000     -0.735660000
C       -2.545767000     -0.806121000     -0.250438000
C       -2.706503000     -2.196536000     -0.329558000
C        0.614647000     -1.367404000     -0.048546000
C        2.419685000     -2.983991000     -0.223702000
C       -3.634526000     -0.016389000      0.139101000
C        2.016973000     -3.567248000      0.975260000
C       -4.857383000     -0.608763000      0.463581000
C       -3.928031000     -2.787971000     -0.006099000
C        0.931484000     -3.038366000      1.676538000
C       -0.453961000      3.142050000     -0.543789000
C       -0.905831000      4.326524000      1.517197000
C       -0.514703000      4.334527000      0.177363000
C       -5.003643000     -1.993870000      0.394964000
C       -1.214657000      1.931408000      1.418810000
H       -0.107772000      3.143910000     -1.577947000
H       -0.941466000      5.260943000      2.079850000
H       -1.505162000      1.000557000      1.913291000
H       -0.651086000     -1.580588000      1.704534000
H        2.024422000     -1.447142000     -1.696139000
H        2.551689000     -4.432838000      1.369446000
H       -3.541908000      1.071383000      0.191600000
H       -1.876359000     -2.835249000     -0.645653000
H       -5.958778000     -2.456419000      0.650040000
H       -1.561600000      3.118157000      3.184986000
H       -0.247382000      5.273452000     -0.310333000
H        0.620262000     -3.485243000      2.622226000
H        3.269905000     -3.389389000     -0.775565000
H       -5.697961000      0.016772000      0.769372000
H       -4.040103000     -3.871878000     -0.068968000
Si       3.409433000      0.135774000      0.536528000
C        2.506931000      1.647832000      1.058776000
C        4.602358000      0.096186000     -0.858769000
C        3.778309000     -0.988834000      1.945021000
H        2.305701000      2.329419000      0.225865000
H        3.170255000      2.129670000      1.801025000
H        1.571040000      1.392493000      1.578452000
H        5.576361000      0.381860000     -0.420778000
H        4.328940000      0.797348000     -1.654650000
H        4.707602000     -0.920642000     -1.263301000
H        4.418656000     -0.372060000      2.604251000
H        4.335567000     -1.887673000      1.655724000
H        2.884433000     -1.258647000      2.524861000

49
Zero-point correction=                                 0.395808 (Hartree/Particle)
Thermal correction to Energy=                          0.422996
Thermal correction to Enthalpy=                        0.423940
Thermal correction to Gibbs Free Energy=               0.336548
Sum of electronic and zero-point Energies=         -1803.437084
Sum of electronic and thermal Energies=            -1803.409896
Sum of electronic and thermal Enthalpies=          -1803.408952
Sum of electronic and thermal Free Energies=       -1803.496345
[SbHPh3]+...SiMe3Cl
Sb      -0.930256000     -0.006086000     -0.739931000
H       -0.629570000     -0.005292000     -2.387775000
Cl       2.412340000     -0.017553000     -1.651908000
C        0.169465000      3.072668000      2.127672000
C       -0.464356000     -1.994206000      1.494083000
C       -0.149612000      1.738219000      0.142075000
C        0.464172000     -2.736913000     -0.628898000
C       -3.006322000      0.033446000     -0.367116000
C       -3.716234000     -1.170472000     -0.297271000
C       -0.216614000     -1.782056000      0.132759000
C        0.900504000     -3.911957000     -0.016788000
C       -3.660859000      1.258516000     -0.197414000
C        0.667531000     -4.123342000      1.342887000
C       -5.035811000      1.274255000      0.037706000
C       -5.090780000     -1.144084000     -0.062320000
C       -0.013193000     -3.167385000      2.098365000
C        0.443503000      2.734607000     -0.640128000
C        0.758323000      4.071752000      1.351160000
C        0.893258000      3.904511000     -0.027858000
C       -5.747891000      0.075928000      0.103953000
C       -0.291474000      1.902035000      1.524907000
H        0.563522000      2.606264000     -1.717746000
H        1.114600000      4.988078000      1.824730000
H       -0.762949000      1.126911000      2.134515000
H       -1.005302000     -1.251480000      2.086013000
H        0.663900000     -2.570405000     -1.689141000
H        1.016602000     -5.041976000      1.817386000
H       -3.107616000      2.200045000     -0.244000000
H       -3.204715000     -2.128460000     -0.420593000
H       -6.823191000      0.092676000      0.289370000
H        0.063403000      3.204380000      3.205519000
H        1.355010000      4.686791000     -0.632404000
H       -0.198751000     -3.335602000      3.160250000
H        1.430058000     -4.662754000     -0.605518000
H       -5.550653000      2.226923000      0.171262000
H       -5.648512000     -2.080216000     -0.007171000
Si       3.802106000      0.004717000     -0.023999000
C        3.591337000      1.650654000      0.820188000
C        5.475979000     -0.188834000     -0.816463000
C        3.355551000     -1.432632000      1.072246000
H        3.759249000      2.479899000      0.116991000
H        4.326505000      1.737568000      1.636748000
H        2.584534000      1.751187000      1.253590000
H        6.256350000     -0.185411000     -0.038641000
H        5.680559000      0.637373000     -1.513464000
H        5.543633000     -1.137950000     -1.368703000
H        4.035535000     -1.451620000      1.939457000
H        3.458766000     -2.386596000      0.534466000
H        2.323974000     -1.345814000      1.447281000

45
Zero-point correction=					0.405522 (Hartree/Particle)
Thermal correction to Energy=				0.428946
Thermal correction to Enthalpy=				0.429890
Thermal correction to Gibbs Free Energy=		0.353908
Sum of electronic and zero-point Energies=          -1053.576923
Sum of electronic and thermal Energies=		    -1053.553500
Sum of electronic and thermal Enthalpies=	    -1053.552556
Sum of electronic and thermal Free Energies=	    -1053.628537
Triethylsilane-Dimer 
Si      -1.302559000      0.002811000      0.273443000
Si       1.826567000      0.186113000     -0.157654000
C       -1.734784000     -1.346405000      1.484576000
H       -1.439235000     -1.016332000      2.493353000
H       -2.837768000     -1.407454000      1.495844000
C        1.841615000      2.042332000     -0.326754000
H        1.337682000      2.478279000      0.551474000
H        2.902087000      2.339058000     -0.236828000
C        1.247658000      2.571095000     -1.635091000
H        0.199683000      2.260028000     -1.771224000
H        1.813783000      2.208024000     -2.504965000
H        1.269542000      3.669734000     -1.658093000
C       -1.121172000     -2.705253000      1.142058000
H       -1.443618000     -3.475551000      1.856648000
H       -0.021204000     -2.663057000      1.174035000
H       -1.415518000     -3.042675000      0.136402000
C        1.933164000     -0.770770000     -1.750161000
H        1.189630000     -0.348179000     -2.446098000
H        2.919838000     -0.521099000     -2.181119000
C       -1.618510000      1.745698000      0.856781000
H       -1.197317000      1.848241000      1.870369000
H       -1.076971000      2.453072000      0.209480000
C       -3.120142000      2.072152000      0.860352000
H       -3.691375000      1.369470000      1.485615000
H       -3.540486000      2.038913000     -0.155456000
H       -3.293247000      3.082325000      1.257109000
C        1.769716000     -2.285094000     -1.610511000
H        2.548122000     -2.716280000     -0.964421000
H        1.840343000     -2.778376000     -2.590041000
H        0.793080000     -2.548653000     -1.175980000
H        0.304806000     -0.129122000      0.329801000
C       -1.696651000     -0.389814000     -1.509128000
H       -1.452318000      0.488526000     -2.128528000
H       -1.036831000     -1.207837000     -1.841344000
C       -3.167885000     -0.794075000     -1.689042000
H       -3.408269000     -1.701759000     -1.115651000
H       -3.383453000     -1.003639000     -2.746193000
H       -3.854837000      0.000133000     -1.361864000
C        2.692347000     -0.509635000      1.336558000
H        2.521962000     -1.597570000      1.365446000
H        3.773283000     -0.374118000      1.152296000
C        2.279104000      0.151409000      2.653758000
H        2.829066000     -0.283111000      3.500132000
H        1.204682000      0.011897000      2.852487000
H        2.481978000      1.232340000      2.645887000

23
Zero-point correction=					0.205360 (Hartree/Particle)
Thermal correction to Energy=				0.216724
Thermal correction to Enthalpy=				0.217668
Thermal correction to Gibbs Free Energy=		0.168553
Sum of electronic and zero-point Energies=           -527.160438
Sum of electronic and thermal Energies=		     -527.149074
Sum of electronic and thermal Enthalpies=	     -527.148130
Sum of electronic and thermal Free Energies=         -527.197245
Triethylsilane
H        0.357365000     -0.135327000      1.990094000
Si      -0.152675000      0.000414000      0.586520000
C        0.422667000      1.666194000     -0.096461000
H       -0.084284000      1.829459000     -1.063140000
H        0.041971000      2.450824000      0.579902000
C        1.936621000      1.805884000     -0.273285000
H        2.318954000      1.093756000     -1.020544000
H        2.475023000      1.615591000      0.668656000
H        2.215893000      2.815161000     -0.612571000
C        0.536281000     -1.442852000     -0.428556000
H       -0.159283000     -2.292538000     -0.316081000
H        0.495761000     -1.161422000     -1.495412000
C        1.953207000     -1.883086000     -0.047309000
H        2.305399000     -2.713714000     -0.678133000
H        1.994436000     -2.223186000      0.998661000
H        2.679373000     -1.062682000     -0.149703000
C       -2.040258000     -0.069285000      0.614945000
H       -2.337077000     -0.982778000      1.157926000
H       -2.413593000      0.776608000      1.216800000
C       -2.677866000     -0.054110000     -0.777402000
H       -2.335918000     -0.906006000     -1.385804000
H       -2.424704000      0.864360000     -1.329119000
H       -3.775782000     -0.110378000     -0.724408000

37
Zero-point correction=         	                       0.328010 (Hartree/Particle)
Thermal correction to Energy=                          0.346333
Thermal correction to Enthalpy=                        0.347277
Thermal correction to Gibbs Free Energy=               0.282202
Sum of electronic and zero-point Energies=          -797.528528
Sum of electronic and thermal Energies=             -797.510205
Sum of electronic and thermal Enthalpies=           -797.509261
Sum of electronic and thermal Free Energies=        -797.574336
[SiEt3(tol)]+
Si      -1.186428000      0.044816000      0.287016000
C        0.109430000     -0.083388000     -1.468995000
C        0.813484000      1.141083000     -1.328305000
H        0.347007000      2.068219000     -1.666466000
C        2.075027000      1.158825000     -0.759094000
H        2.603776000      2.105391000     -0.634658000
C        2.696307000     -0.038205000     -0.354787000
C        2.027329000     -1.260355000     -0.550400000
H        2.519246000     -2.191204000     -0.262503000
C        0.762743000     -1.292954000     -1.114344000
H        0.254481000     -2.246453000     -1.275619000
C        4.042410000     -0.012210000      0.298168000
H        4.617775000     -0.915085000      0.055369000
H        3.914374000      0.014194000      1.392841000
H        4.611243000      0.879400000      0.006190000
C       -0.157388000     -0.098477000      1.837632000
H       -0.704290000      0.514914000      2.576750000
H        0.805185000      0.420134000      1.693382000
C       -2.353379000     -1.384436000      0.000275000
H       -1.812895000     -2.334625000      0.132680000
H       -3.048289000     -1.312587000      0.858564000
C       -2.010642000      1.709710000      0.058651000
H       -3.015424000      1.573888000      0.499672000
H       -2.182662000      1.889351000     -1.014985000
H       -0.768494000     -0.117471000     -2.125392000
C        0.041417000     -1.515284000      2.380734000
H        0.628454000     -1.495263000      3.310007000
H       -0.921493000     -1.995294000      2.608458000
H        0.574521000     -2.159938000      1.666740000
C       -3.137597000     -1.364873000     -1.312102000
H       -2.479766000     -1.520646000     -2.180391000
H       -3.891534000     -2.164413000     -1.328916000
H       -3.664633000     -0.409780000     -1.456566000
C       -1.307869000      2.896829000      0.719812000
H       -1.227504000      2.758270000      1.807525000
H       -0.289584000      3.047053000      0.330877000
H       -1.867116000      3.826930000      0.544750000

38
Zero-point correction=                                 0.329152 (Hartree/Particle)
Thermal correction to Energy=                          0.349639
Thermal correction to Enthalpy=                        0.350583
Thermal correction to Gibbs Free Energy=               0.277149
Sum of electronic and zero-point Energies=          -897.502917
Sum of electronic and thermal Energies=             -897.482430
Sum of electronic and thermal Enthalpies=           -897.481485
Sum of electronic and thermal Free Energies=        -897.554920
SiEt3(tol)F
Si      -1.790158000     -0.024659000      0.422352000
C        1.240578000      0.200621000     -1.916898000
C        1.758848000      1.340125000     -1.299287000
H        1.405226000      2.331103000     -1.592450000
C        2.732440000      1.217918000     -0.306239000
H        3.133904000      2.114504000      0.172602000
C        3.203782000     -0.040540000      0.090913000
C        2.679840000     -1.175977000     -0.542519000
H        3.038868000     -2.165631000     -0.248467000
C        1.707803000     -1.059150000     -1.536195000
H        1.314591000     -1.957083000     -2.017817000
C        4.215898000     -0.176236000      1.197013000
H        4.908986000     -1.006880000      1.004247000
H        3.713423000     -0.383426000      2.155627000
H        4.798888000      0.746335000      1.320618000
C       -0.271542000     -0.381520000      1.451029000
H       -0.345084000      0.227294000      2.368985000
H        0.604623000      0.002077000      0.902236000
C       -2.145923000     -1.324987000     -0.874793000
H       -1.239814000     -1.468767000     -1.486929000
H       -2.313663000     -2.281588000     -0.350677000
C       -1.809577000      1.717010000     -0.264319000
H       -2.850805000      1.953416000     -0.543408000
H       -1.232894000      1.728313000     -1.204674000
H        0.481315000      0.293630000     -2.696388000
C       -0.075364000     -1.858699000      1.801944000
H        0.823173000     -2.012831000      2.419110000
H       -0.934242000     -2.258223000      2.363843000
H        0.040129000     -2.473686000      0.895866000
C       -3.347543000     -0.986159000     -1.762545000
H       -3.169868000     -0.070206000     -2.346784000
H       -3.566902000     -1.793960000     -2.476490000
H       -4.255076000     -0.822209000     -1.161257000
C       -1.265159000      2.766377000      0.709431000
H       -1.828595000      2.766162000      1.655587000
H       -0.209380000      2.573077000      0.956049000
H       -1.326131000      3.782195000      0.290942000
F       -3.074770000     -0.101233000      1.469054000

34
Zero-point correction=					0.272957 (Hartree/Particle)
Thermal correction to Energy=				0.289906
Thermal correction to Enthalpy=				0.290850
Thermal correction to Gibbs Free Energy=		0.223678
Sum of electronic and zero-point Energies=           -934.040551
Sum of electronic and thermal Energies=		     -934.023602
Sum of electronic and thermal Enthalpies=	     -934.022658
Sum of electronic and thermal Free Energies=	     -934.089831
SbPh3
Sb       0.008265000      0.007435000     -1.300438000
C       -2.134881000      3.619947000      0.064496000
C        1.833039000      1.153829000      1.005251000
C       -1.252995000      1.366401000     -0.181190000
C        3.022274000     -0.130083000     -0.655597000
C       -0.557265000     -1.768224000     -0.197376000
C        0.162179000     -2.247219000      0.904590000
C        1.817394000      0.404898000     -0.178773000
C        4.216498000      0.068961000      0.040437000
C       -1.706595000     -2.459490000     -0.606373000
C        4.220065000      0.814932000      1.219476000
C       -2.136543000     -3.597285000      0.078687000
C       -0.262785000     -3.390042000      1.586903000
C        3.027549000      1.358332000      1.699652000
C       -1.959280000      0.984948000      0.966826000
C       -2.833019000      3.229313000      1.207961000
C       -2.745663000      1.910882000      1.656622000
C       -1.413077000     -4.064912000      1.176941000
C       -1.354176000      2.691926000     -0.627275000
H       -1.897991000     -0.042855000      1.334680000
H       -3.446798000      3.952324000      1.748443000
H       -0.817972000      3.013204000     -1.525578000
H        0.907211000      1.583036000      1.397176000
H        3.037871000     -0.711885000     -1.581946000
H        5.152922000      0.974832000      1.763470000
H       -2.281867000     -2.109193000     -1.468927000
H        1.062587000     -1.727519000      1.242642000
H       -1.745261000     -4.956433000      1.712187000
H       -2.200898000      4.649481000     -0.293055000
H       -3.290969000      1.600045000      2.550057000
H        3.025626000      1.944067000      2.621120000
H        5.146536000     -0.356583000     -0.341675000
H       -3.036563000     -4.121923000     -0.248250000
H        0.307754000     -3.752487000      2.444439000

24
Zero-point correction=                                 0.188904 (Hartree/Particle)
Thermal correction to Energy=                          0.200771
Thermal correction to Enthalpy=                        0.201715
Thermal correction to Gibbs Free Energy=               0.147231
Sum of electronic and zero-point Energies=          -703.323713
Sum of electronic and thermal Energies=             -703.311846
Sum of electronic and thermal Enthalpies=           -703.310902
Sum of electronic and thermal Free Energies=        -703.365386
SbHPh2
Sb      -0.074284000     -1.480923000     -0.025053000
H       -0.009960000     -1.642458000     -1.734515000
C       -2.892886000     -0.259820000      0.365685000
C       -1.326769000      1.385071000     -0.446377000
C        1.611271000     -0.129483000      0.026051000
C        2.011563000      0.401548000      1.260581000
C       -1.595345000      0.069150000     -0.047511000
C       -2.336549000      2.349016000     -0.438160000
C        2.320045000      0.235609000     -1.126693000
C       -3.627890000      2.008952000     -0.030729000
C        3.402710000      1.114927000     -1.046479000
C        3.088699000      1.285628000      1.341157000
C       -3.905665000      0.702504000      0.370781000
C        3.787304000      1.642174000      0.186630000
H       -3.124779000     -1.277981000      0.691050000
H       -0.320409000      1.668273000     -0.766668000
H       -4.416548000      2.763745000     -0.023678000
H        2.026265000     -0.162400000     -2.101058000
H        1.477944000      0.128458000      2.175819000
H        4.631822000      2.331095000      0.248276000
H       -4.912579000      0.430561000      0.693858000
H       -2.113225000      3.370923000     -0.751361000
H        3.945470000      1.391032000     -1.952813000
H        3.385551000      1.694154000      2.309169000

24
Zero-point correction=  	                         0.183060 (Hartree/Particle)
Thermal correction to Energy=   	                 0.196370
Thermal correction to Enthalpy=         	         0.197314
Thermal correction to Gibbs Free Energy=        	 0.139096
Sum of electronic and zero-point Energies=           -1162.837854
Sum of electronic and thermal Energies=              -1162.824544
Sum of electronic and thermal Enthalpies=            -1162.823599
Sum of electronic and thermal Free Energies=         -1162.881818
SbClPh2
Sb       0.040222000     -1.125406000     -0.700676000
Cl      -0.109411000     -2.277410000      1.430320000
C       -2.545867000     -0.020058000      0.716086000
C       -1.658957000      1.416586000     -1.013091000
C        1.591190000      0.235852000     -0.081541000
C        1.459610000      1.026334000      1.068461000
C       -1.573376000      0.240843000     -0.254424000
C       -2.699584000      2.321187000     -0.798693000
C        2.756748000      0.329904000     -0.850765000
C       -3.665474000      2.056317000      0.173873000
C        3.777415000      1.210175000     -0.480706000
C        2.480846000      1.899009000      1.440882000
C       -3.587164000      0.886694000      0.929783000
C        3.639151000      1.992924000      0.664559000
H       -2.487589000     -0.928416000      1.320072000
H       -0.905984000      1.643238000     -1.774746000
H       -4.478937000      2.764191000      0.343133000
H        2.878428000     -0.284715000     -1.747108000
H        0.555915000      0.959516000      1.680893000
H        4.436635000      2.678888000      0.956248000
H       -4.338898000      0.677306000      1.693325000
H       -2.753852000      3.236620000     -1.390999000
H        4.682352000      1.280090000     -1.087219000
H        2.373382000      2.510344000      2.338907000

2
Zero-point correction=					0.006837 (Hartree/Particle)
Thermal correction to Energy=				0.009197
Thermal correction to Enthalpy= 			0.010142
Thermal correction to Gibbs Free Energy=               -0.011048
Sum of electronic and zero-point Energies=           -460.630451
Sum of electronic and thermal Energies=              -460.628090
Sum of electronic and thermal Enthalpies=     	     -460.627146
Sum of electronic and thermal Free Energies=	     -460.648336
HCl
H        0.000000000      0.000000000     -1.213081000
Cl       0.000000000      0.000000000      0.071358000

12
Zero-point correction=                                  0.101347 (Hartree/Particle)
Thermal correction to Energy=                           0.105700
Thermal correction to Enthalpy=                         0.106645
Thermal correction to Gibbs Free Energy=                0.073898
Sum of electronic and zero-point Energies=           -231.877312
Sum of electronic and thermal Energies=              -231.872959
Sum of electronic and thermal Enthalpies=            -231.872015
Sum of electronic and thermal Free Energies=         -231.904761
C6H6
H       -1.459751000     -2.014377000     -0.000355000
C       -0.569004000      1.274697000     -0.000086000
C       -0.819611000     -1.130110000      0.000100000
C        0.569263000     -1.274650000      0.000058000
C        0.819381000      1.130223000     -0.000067000
C        1.388718000     -0.144628000      0.000031000
C       -1.388756000      0.144439000      0.000041000
H        1.013790000     -2.271705000     -0.000516000
H        1.460093000      2.014104000      0.000105000
H       -2.474528000      0.257846000      0.000052000
H       -1.014135000      2.271501000      0.000071000
H        2.474584000     -0.257193000      0.000189000

12
Zero-point correction=                                  0.091829 (Hartree/Particle)
Thermal correction to Energy=                           0.097266
Thermal correction to Enthalpy=                         0.098210
Thermal correction to Gibbs Free Energy=                0.062093
Sum of electronic and zero-point Energies=           -691.335804
Sum of electronic and thermal Energies=              -691.330367
Sum of electronic and thermal Enthalpies=            -691.329423
Sum of electronic and thermal Free Energies=         -691.365540
C6H5Cl
C       -1.568918000      1.207172000     -0.000136000
C        0.506629000      0.000676000      0.000908000
C       -0.173414000     -1.216088000      0.000180000
C       -2.267775000     -0.000290000     -0.000093000
C       -1.568123000     -1.207877000     -0.000087000
C       -0.173689000      1.216499000      0.000266000
H        0.384785000     -2.152787000     -0.000095000
H       -3.358795000     -0.000561000     -0.000586000
H        0.382553000      2.154347000     -0.000006000
H       -2.110146000      2.154714000     -0.000667000
H       -2.109147000     -2.155522000     -0.000450000
Cl       2.251911000     -0.000044000     -0.000260000
